# Supplementary material for: PLGA-particle vaccine carrying TLR3/RIG-I ligand Riboxxim synergizes with immune checkpoint blockade for effective anti-cancer immunotherapy
Source: Nat Commun. 2021 May 18;12:2935. doi: 10.1038/s41467-021-23244-3 (PMC8131648; doi:10.1038/s41467-021-23244-3)
Supplement: Supplementary file 4 — Source Data [file 41467_2021_23244_MOESM4_ESM.xlsx]

## Sheet: Fig. 1c
% IFNγ+ of CD8+ splenocytes
	NP										MP
i.p.	0.94	0.73	0.9	0.64	1.1	0.46	0.67	0.51			2.01	1.51	0.95	0.95	0.96
i.m.	0.68	0.83	0.81	0.37	0.06	0.45	0.31	0.24	0.08	0.27	0.4	1.4	0.86	0.18	0.14	0.52	1.24	0.43	0.82	0.94
i.nd.	0.85	0.59	0.11	0.03	0.2	0.62	0.39	1	0.06		0.72	0.8	1.34	0.95	1.09	0.8	0.22	0.49	0.36
s.c.	1.26	2.13	2.67	3.11	4	3.57	0.81	0.33	0.47		1.49	1.11	2.47	1.5	2.28	2.16	1.15	0.55	0.95

## Sheet: Fig. 2b
time interval related release[μg]
Day	OVA/pIC						OVA/Rib
1	30.0628	33.9808	27.4871	29.5987	33.6952	27.6314	30.4259	51.6967	23.6022	29.6088	43.9693	23.2391
3	8.86804	10.6399	8.99479	8.99918	11.9489	8.96416	9.2766	8.23599	9.36227	9.1505	8.19632	9.37539
6	7.45069	13.4326	5.13621	7.22875	12.8455	5.03559	11.6321	14.9717	3.60941	11.158	16.2093	3.50441
cumulative OVA release over 6 days [μg]
Day	OVA/pIC						OVA/Rib
1	30.0628	33.9808	27.4871	29.5987	33.6952	27.6314	30.4259	51.6967	23.6022	29.6088	43.9693	23.2391
3	38.9308	44.6207	36.4818	38.5979	45.6441	36.5956	39.7025	59.9327	32.9645	38.7593	52.1656	32.6145
6	46.3815	58.0532	41.6181	45.8267	58.4896	41.6312	51.3347	74.9044	36.5739	49.9173	68.3749	36.1189

## Sheet: Fig. 2e
% particle uptake
	37°C			4°C
mBMDC	53.3	45.8	42.5	7.11	8.9	5.3
hMoDC	50.5	62	56.5	11.1	8.91	8.65
% particle uptake
CD1c	CTRL
26.79	2.13
29.65	0.94
59.31	7.36
70.71
% particle uptake
	37°C			4°C
mpMφ	47.6	52.3	61.4	13.7	6.66	7.83
hMoMφ	68.7	72.3	67	41.3	7.81	9.43
% particle uptake
CD141	CTRL
26.51	1.68
36.22	7.38
15.34	9.64

## Sheet: Fig. 3a
MFI CD80
∅	pIC	Rib	pIC pyf
527	700	1570	591
602	853	2173	634
652	1038	3393	764
562	805	2495	730
507	738	1642	585
504	842	3693	663
MFI CD86
∅	pIC	Rib	pIC pyf
61.6	677	2419	117
60.4	614	1360	99
96.4	1101	3325	246
83.5	1315	4361	304
102	765	3455	212
84.8	788	3040	224
Mfi MHCI
∅	pIC	Rib	pIC pyf
1953	6120	6836	3170
1987	5652	6213	3292
1991	5544	6703	3870
2060	5849	7612	4263
2119	5938	7852	3604
1576	5103	7064	3366

## Sheet: Fig. 3b
IFNa [pg/ml]
∅	pIC	Rib
4.65358	4.77988	140.233
10.0581	10.9614	62.1405
4.57464	7.15777	148.551
11.413	9.47517	65.1704
13.9748	10.8382	124.495
10.0335	9.65034	237.215
IFNb [pg/ml]
∅	pIC	Rib	pIC pyf
4.94856	22.9996	131.577	-0.03162
5.15189	22.254	128.527	-0.31428
-6.76074	10.1386	126.959	1.29688
-0.14468	8.36338	144.379
-0.34255	7.14794	150.909
-1.72758	7.99592	141.27
18.665	64.4468	145.686
17.8508	19.8275	198.755
IL1b [pg/ml]
∅	pIC	Rib
0	0	0
0	45.17	0
0	21.7793	12.723
27.3494	43.0471	14.3784
IL6 [pg/ml]
∅	pIC	Rib	pIC pyf
21.9502	905.272	144.04	29.6572
13.9932	957.479	138.276	27.4201
0	382.401	116.174	142.976
10.9893	1901.15	59.8961
5.82094	1850.39	47.0908
11.2979	2084.97	75.3241
IL12 [pg/ml]
∅	pIC	Rib
0	78.9896	0
0	57.6894	0
0	20.2596	0
1.78102	26.3028	0
TNFa [pg/ml]
∅	pIC	Rib	pIC pyf
572.694	2028.21	751.203	329.771
751.392	2069.29	1202.64	356.401
858.366	1325.89	1114.33	335.967
76.5254	855.773	352.446
216.001	880.293	350.864
1861.98	1951.61	1668.37
17.3337	879.106	354.291

## Sheet: Fig. 3c
CD1c MFI CD40							CD141 MFI CD40
∅	442	3826	591				∅	906	917	601
pIC	2114	7108	22002				pIC	1173	1377	1128
Rib	1576	7789	11928				Rib	1235	1203	941
pIC pyf	1937	8255	25819				pIC pyf	1155	1258	1410
CD1c MFI CD80							CD141 MFI CD80
∅	455	694	302	581	339		∅	4624	4013	3749	2851	2579	964	365
pIC	38947	34821	17348		3166		pIC	11294	25758	17589	11301	14528	16347	822
Rib	14135	8854	10363	6661	1911		Rib	8112	21491	11738	12153	10726	9414	773
pIC pyf	38070	31186	23444	17244	2762		pIC pyf			15360	11554	12225	10785	416
CD1c MFI CD83							CD141 MFI CD83
∅	1165	1589	452	432	695		∅	1585	882	592	662	919
pIC	7295	7262	2954		4350		pIC	2143	1245	1422	1628	4424
Rib	7441	6433	3594	3399	3571		Rib	1631	1286	1245	1660	4089
pIC pyf	7451	8007	3880	3496	4535		pIC pyf	1838	1137	1357	1506	480
CD1c MFI CD86							CD141 MFI CD86
∅	4154	3668	1569	3049	3020		∅	7599	9973	12486	8115	3339	4651
pIC	20682	23107	13196		20969		pIC	9482	22880	9106	5027	6890	12351
Rib	17624	16030	13860	14375	15981		Rib	7773	22192	10419	8421	7575	10685
pIC pyf	22452	23906	18317	19528	21304		pIC pyf			12231	7674	7859	11533
CD1c MFI HLA-ABC							CD141 MFI HLA-ABC
∅	4193	3826	1705	1952	3482		∅	3595	3004	2376	2451	3869
pIC	9623	7108	5337		13057		pIC	5612	5474	4846	6215	9876
Rib	8527	7789	5193	5277	12721		Rib	4894	4853	4731	4722	9764
pIC pyf	8568	8255	5394	5846	13147		pIC pyf	4998	4578	4385	5434	3687

## Sheet: Fig. 3d
CD1c IFNa [pg/ml]					CD141 IFNa [pg/ml]
∅	pIC	Rib	pIC pyf		∅	pIC	Rib	pIC pyf
0	227.497	142.217	366.31		0	22.052	287.42
0	225.342	111.529	324.461		0	372.407	487.687
0.423	198.986	179.74	246.405		0	258.734	317.19
0.222		157.365	204.321		0	270.596	321.298	286.617
1.088	51.982	37.876	82.357		0	298.913	478.35	439.46
0	21.325	53.863			0.177	40.785	191.78	134.093
					0.33	29.803	161.627	93.431
CD1c IFNb [pg/ml]					CD141 IFNb [pg/ml]
∅	pIC	Rib	pIC pyf		∅	pIC	Rib	pIC pyf
0	92.573	34.609	170.932		0	20.49	27.921
0	129.358	48.687	201.896		0	142.9	183.029
0.848	106.733	66.464	168.635		0	202.804	271.75
6.191		43.398	97.35		0	17.93	50.463	26.311
4.758	50.695	21.439	49.523		0	41.256	209.451	142.446
0	8.228	0.673			0	11.274	41.312	35.578
					3.976	15.379	51.347	37.273
CD1c IL6 [pg/ml]					CD141 IL6 [pg/ml]
∅	pIC	Rib	pIC pyf		∅	pIC	Rib	pIC pyf
1.902	106.583	72.148	104.908		4.213	199.578	70.48
1.932	105.096	64.181	105.449		27.929	102.644	87.649
0	137.425	122.415	134.151		14.063	88.49	86.861
0		77.275	130.834		80.792	104.137	96.252	100.474
0	132.121	77.754	123.563		1.932	105.096	64.181	105.449
3.008	103.567	9.835			108.615	144.74	129.25	144.24
					34.9	138.244	94.402	99.802
CD1c IL10 [pg/ml]					CD141 IL10 [pg/ml]
∅	pIC	Rib	pIC pyf		∅	pIC	Rib	pIC pyf
0	81.415	2.017	6.81		0	34.64	2.236
0	25.68	1.466	2.229		0	0	0
0	6.154	0	0		0	0	0
0		0	4.949		0.1	50.891	7.097	9.95
0	3.402	0	0		1.587	75.475	14.117	22.797
0.425	154.132	0.621			0	12.209	0	0
					0	31.366	0	0
CD1c IL12 [pg/ml]					CD141 IL12 [pg/ml]
∅	pIC	Rib	pIC pyf		∅	pIC	Rib	pIC pyf
0	399.792	31.362	370.138		0	39.723	0
0	250.193	7.099	207.646		0	19.641	0
7.454	262.633	78.541	275.282		0	36.988	12.667
10.261		28.323	180.66		0	56.093	0	4.892
7.314	81.628	22.49	53.462		0	71.213	0	13.995
0	216.104	0			7.394	17.598	10.802	16.656
					7.755	18.641	9.539	26.098
CD1c TNFa [pg/ml]					CD141 TNFa [pg/ml]
∅	pIC	Rib	pIC pyf		∅	pIC	Rib	pIC pyf
0	1131.55	46.408	1319.22		0	1004.31	61.005
8.69	1056.47	3.484	1096.08
24.998	713.235	84.957	887.313
37.225		47.101	478.18		322.682	1824.15	732.933	757.993
24.763	349.405	35.893	316.408		0	1920.3	1463.71	1589.47
1.391	549.907	0.37			160.435	1662.39	564.866	573.252
					53.684	1101.83	211.303	126.89

## Sheet: Fig. 4a
% IFNγ+ of CD8+ splenocytes
ug administered	OVA/pIC				OVA/Rib
0.8	0.28	0.41	0.21	0.18	1.26	0.87	0.8	1.14
1.6	0.32	0.44	0.45	0.71	2.25	1.64	1.8	1.42
2.5	0.4	0.28	0.28	0.26	1.61	1.95	1.55	1.36
3.3	0.36	0.36	0.34	0.17	1.05	1.14	1.02	0.6
5	0.54	0.39	0.33	0.53	2.56	1.86	1.36	1.43

## Sheet: Fig. 4b
% IFNγ+ of CD8+ splenocytes
ug administered	OVA/pIC				OVA/Rib
1.6	0.2	0.2	0.16	0.14	1.72	2.06	1.57	1.01
3.2	0.55	0.44	0.29	0.37	2.17	2.23	1.02	0.79
5	0.48	0.69	0.48	0.5	2.11	1.42	2.43	1.63
6.6	0.47	0.32	0.27	0.54	2.7	1.9	1.19	1.27
10	0.43	0.24	0.25	0.38	1.38	1.69	0.78	0.7

## Sheet: Fig. 4c
% specific killing
ug administered	OVA/pIC						OVA/Rib
0.8	93.3346	75.435	93.6209	95.5731	66.0185	58.479	98.2011	99.2465	98.9995	99.7152	97.4556	98.5224
1.6	86.1022	88.7651	98.4381	97.3475	80.1123	56.2403	99.2202	98.9469	99.3676	99.4157	98.5892	99.4417
2.5	70.5715	91.2005	94.1815	72.9081	89.39	96.1813	97.941	98.2822	95.25	97.6187	87.8446	99.4027

[truncated: 29 more sheets: Fig. 4d, Fig. 4f, Fig. 4g, Fig. 5a, Fig. 5c, Fig. 5e, Fig. 6b, Supplementary Fig. 1a, Supplementary Fig. 1b, Supplementary Fig. 1c, Supplementary Fig. 1e, Supplementary Fig. 2c, Supplementary Fig. 3a, Supplementary Fig. 3b, Supplementary Fig. 3c, Supplementary Fig. 4a, Supplementary Fig. 4b, Supplementary Fig. 5b, Supplementary Fig. 6a, Supplementary Fig. 6b …]
